# Supplementary material for: PET/CT imaging of esophageal cancer targeting tumor cell specific αvβ6-integrin expression
Source: Eur J Nucl Med Mol Imaging. 2025 Jun 20;53(1):607–18. doi: 10.1007/s00259-025-07408-7 (PMC12660471; doi:10.1007/s00259-025-07408-7)
Supplement: Supplementary file 2 — Supplementary file2 (XLSX 39 KB) [file 259_2025_7408_MOESM2_ESM.xlsx]

## Sheet: Patientenprotokoll
2024-08-23	11:06:00
		13:05:54
Gesamt	1353 mAs
Gesamt DLP 165 mGycm
	Scan	kV	mAs/ref.	CTDIvol*	DLP	Tl	cSL
				mGy	mGycm	s	mm
Topo	1	100	35	0.04 L	3.8	4.7	0.6
AC_CT_Body	2	120	30	2.19 L	161.4	0.5	1.2
Topo STR TH	3	100	35	0.05 L	2.4	3.0	0.6
AC_CT_STR TH	4	120	191/100	14.63 L	534.5	0.5	0.6
Topo 90 min	5	100	35	0.04 L	3.2	4.0	0.6
AC_CT_Body	6	120	30	2.19 L	161.4	0.5	1.2
				* L = 32 cm, S = 16 cm
DLP		161.4	3.8
Head	0.0021	0.33894	0.00798
Neck	0.0059	0.95226	0.02242
Chest	0.0014	0.22596	0.00532
Abdomen	0.0015	0.2421	0.0057
Pelvin	0.0015	0.2421	0.0057
	0.0124	2.00136	0.04712
	0.015	2.421	0.057

## Sheet: Tissue Weighting Factors
Tissue	wT
Gonads	0.2
Colon	0.12
Lung	0.12
Red marrow	0.12
Stomach	0.12
Bladder	0.05
Breast	0.05
Liver	0.05
Oesophagus	0.05
Thyroid	0.05
Skin	0.01
Bone surfaces	0.01
Remainder	0.05
	1

## Sheet: Curves
Time (min)	15	45	90
Gonads (SUVmean)	1.45	1.47	2.32
Colon (SUVmean)	2.72	3.79	3.17
Lung (SUVmean)	0.69	0.68	0.63
Red marrow (SUVmean)	0.88	0.81	0.95
Stomach (SUVmean)	6.83	6.14	5.74
Kidney R (SUVmean)	43.93	51.61	56.94
Kidney L (SUVmean)	46.5	52.96	54.88
Bladder (SUVmean)	12.32	101.64	168.49
Breast (SUVmean)	0.18	0.14	0.15
Liver (SUVmean)	1.88	1.04	1.76
Oesophagus (SUVmean)	2.23	1.49	1.12
Thyroid (SUVmean)	2.56	2.1	2.2
Skin (SUVmean)	0.11	0.18	0.23
Bone surfaces (SUVmean)	0.79	0.8	0.71
Remainder
Spleen (SUVmean)	2.02	1.31	1.65
Uterus (SUVmean)	1.74	2.42	2.39
Time (min)	15	45	90
Colon (kBq/ml)	6.1	4.34	1.83
Lung (kBq/ml)	1	0.67	0.35
Stomach (kBq/ml)	9.85	6.01	2.46
Kidney R (kBq/ml)	66.73	53.73	31.27
Kidney L (kBq/ml)	63.76	51.67	28.52
Bladder (kBq/ml)	19.62	107.81	77.8
Liver (kBq/ml)	2.51	0.98	0.77
Breast	0.23	0.13	0.08
Oesophagus	3.26	1.71	0.67
Thyroid (kBq/ml)	3.79	1.62	0.84
Skin (kBq/ml)	0.15	0.17	0.11
Bone Marrow (kBq/ml)	1.1	0.72	0.49
Bone Surface (kBq/ml)	0.73	0.61	0.27
Spleen (kBq/ml)	2.8	1.18	0.83
Uterus (kBq/ml)	5.94	2.41	1.31
Gonads (kBq/ml)	2.22	1.91	1.59

## Sheet: Tracer Kinetics
Time (min)	15	45	104	kBq/ml * min	kBq/ml * min	kBq/ml * min	kBq/ml * min	SUM (kBq/ml * s)
Colon (kBq/ml)	6.1	4.34	1.83	45.75	26.4	74.045	178.549	324.744
Lung (kBq/ml)	1	0.67	0.35	7.5	4.95	9.44	34.1488	56.0388
Stomach (kBq/ml)	9.85	6.01	2.46	73.875	57.6	104.725	240.017	476.217
Kidney R (kBq/ml)	66.73	53.73	31.27	500.475	195	662.57	3050.95	4409
Kidney L (kBq/ml)	63.76	51.67	28.52	478.2	181.35	682.925	2782.64	4125.12
Bladder (kBq/ml)	19.62	107.81	77.8	147.15	1322.85	885.295	7590.79	9946.09
Liver (kBq/ml)	2.51	0.98	0.77	18.825	22.95	6.195	75.1274	123.097
Breast	0.23	0.13	0.08	1.725	1.5	1.475	7.80544	12.5054
Oesophagus	3.26	1.71	0.67	24.45	23.25	30.68	65.3706	143.751
Thyroid (kBq/ml)	3.79	1.62	0.84	28.425	32.55	23.01	81.9571	165.942
Skin (kBq/ml)	0.15	0.17	0.11	1.125	0.3	1.77	10.7325	13.9275
Bone Marrow (kBq/ml)	1.1	0.72	0.49	8.25	5.7	6.785	47.8083	68.5433
Bone Surface (kBq/ml)	0.73	0.61	0.27	5.475	1.8	10.03	26.3434	43.6484
Spleen (kBq/ml)	2.8	1.18	0.83	21	24.3	10.325	80.9815	136.606
Uterus (kBq/ml)	5.94	2.41	1.31	44.55	52.95	32.45	127.814	257.764
Gonads (kBq/ml)	2.22	1.91	1.59	16.65	4.65	9.44	155.133	185.873
Time (min)	15	45	104	kBq/ml * s	kBq/ml * s	kBq/ml * s	kBq/ml * s	SUM (kBq/ml * s)	Portion af
Colon (kBq/ml)	6.1	4.34	1.83	2745	1584	4442.7	10713	19484.7	0.549815
Lung (kBq/ml)	1	0.67	0.35	450	297	566.4	2048.93	3362.33	0.609378
Stomach (kBq/ml)	9.85	6.01	2.46	4432.5	3456	6283.5	14401	28573	0.504008
Kidney R (kBq/ml)	66.73	53.73	31.27	30028.5	11700	39754.2	183057	264540	0.691983
Kidney L (kBq/ml)	63.76	51.67	28.52	28692	10881	40975.5	166958	247507	0.674561
Bladder (kBq/ml)	19.62	107.81	77.8	8829	79371	53117.7	455448	596765	0.763194
Liver (kBq/ml)	2.51	0.98	0.77	1129.5	1377	371.7	4507.64	7385.84	0.610309
Breast	0.23	0.13	0.08	103.5	90	88.5	468.327	750.327	0.624164
Oesophagus	3.26	1.71	0.67	1467	1395	1840.8	3922.23	8625.03	0.45475
Thyroid (kBq/ml)	3.79	1.62	0.84	1705.5	1953	1380.6	4917.43	9956.53	0.49389
Skin (kBq/ml)	0.15	0.17	0.11	67.5	18	106.2	643.949	835.649	0.770597
Bone Marrow (kBq/ml)	1.1	0.72	0.49	495	342	407.1	2868.5	4112.6	0.697491
Bone Surface (kBq/ml)	0.73	0.61	0.27	328.5	108	601.8	1580.6	2618.9	0.603536
Spleen (kBq/ml)	2.8	1.18	0.83	1260	1458	619.5	4858.89	8196.39	0.592808
Uterus (kBq/ml)	5.94	2.41	1.31	2673	3177	1947	7668.85	15465.8	0.495857
Gonads (kBq/ml)	2.22	1.91	1.59	999	279	566.4	9307.99	11152.4	0.834618
							Estimate		Portion of the
							based on the		Estimate
							physical HL
